# Supplementary material for: Membrane contact sites between chloroplasts and the pathogen interface underpin plant focal immune responses
Source: Plant Cell. 2025 Sep 5;37(9):koaf214. doi: 10.1093/plcell/koaf214 (PMC12481158; doi:10.1093/plcell/koaf214)
Supplement: koaf214_Supplementary_Data [file koaf214_supplementary_data.zip]

Archive with 7 entries (7 files):
- TPC-2025-0380 Supplemental Figures and Tables.pdf
- TPC-2025-0380R1_Supplementary Video Legends.pdf
- TPC-2025-0380 PEER REVIEW REPORT.pdf
- Supplement References.docx
- Supplementary Movie S1.avi
- Supplementary Movie S2.avi
- Supplementary Table S5. Summary of Statistics.xlsx
