# Supplementary material for: Membrane contact sites between chloroplasts and the pathogen interface underpin plant focal immune responses
Source: Plant Cell. 2025 Sep 5;37(9):koaf214. doi: 10.1093/plcell/koaf214 (PMC12481158; doi:10.1093/plcell/koaf214)
Supplement: koaf214_Supplementary_Data [file koaf214_supplementary_data.zip › Supplementary Table S5. Summary of Statistics.xlsx]

## Sheet: Sheet1
Table S5. Summary of Statistics
Figure	Experiment	Conditions	Normality	F-test p-value (compare to control)	Test	Significance test p-value	Significance	Mean	Median	n number	Unit
1B	chup1 KO plants increase P. infestans hyphal growth	chup1 KO	0.2356	/	Mann-Whitney U test	0.000131	***	122.09	99.726	84	infection spots
		FNR	0.001022	/	/	/	/	36.8858	22.4962	84	infection spots
1D	chup1 KO#2 plants increase P. infestans hyphal growth	chup1 KO#2	0.603	/	Mann-Whitney U test	5.97e-07	***	93.1375	96.8352	97	infection spots
		WT	0.004182	/	/	/	/	30.701	25.0212	94	infection spots
3B	chup1 KO plants reduce callose deposition around P. infestans hasutoria	chup1 KO	/	/	Fisher's Exact Test	0.03151	*	0.107692	/	130	haustoria
		FNR	/	/	/	/	/	0.204225	/	142	haustoria
4B	RNAi:KAC#1 increases P. infestans hyphal growth	RNAi:KAC#1	0.03262	/	Mann-Whitney U test	1.87e-05	***	57.0629	47.9072	48	infection spots
		RNAi:GUS	0.01294	/	/	/	/	22.1488	21.5428	48	infection spots
4D	RNAi:KAC#2 increases P. infestans hyphal growth	RNAi:KAC#2	0.2608	/	Mann-Whitney U test	1.5e-07	***	49.1164	46.278	48	infection spots
		RNAi:GUS	0.7866	/	/	/	/	21.7471	22.2482	48	infection spots
4F	VIGS:KAC reduces callose deposition around P. infestans haustoria	VIGS:KAC	/	/	Fisher's Exact Test	0.0002273	***	0.156915	/	376	haustoria
		VIGS:EV	/	/	/	/	/	0.285068	/	221	haustoria
5L	Ratio of gold particles at chloroplast-PM MCS to gold particles elsewhere on the chloroplast is significantly higher in CHUP1:GFP samples compared to EV:GFP controls	CHUP1:GFP	0.005312	/	Mann-Whitney U test	0.0004	***	0.937	0.8	9	images
		EV:GFP	0.4933	/	/	/	/	0.119	0.114	9	images
Supplementary Figures
S1C	VIGS:CHUP1 increases P. infestans hyphal growth	VIGS:CHUP1	0.006719	/	Mann-Whitney U test	0.00335	**	167.698	159.45	192	infection spots
		VIGS:EV	0.01113	/	/	/	/	105.595	96.3667	192	infection spots
S1H	chup1 KO plants have no impact on chloroplast positioning around haustoria compared to control FNR plants	chup1 KO	/	/	Fisher's Exact Test	0.4649	ns	0.44375	/	160	haustoria
		FNR	/	/	/	/	/	0.401747	/	229	haustoria
S1J	chup1 KO plants exhibit a significant increase in perinuclear chloroplast clustering compared to control FNR plants	chup1 KO	/	/	Mann-Whitney U test	9.3347e-17	***	791	717	89	nuclei
		FNR	/	/	/		/	286	241	74	nuclei
S1L	chup1 KO and FNR plants have no significant difference in chloroplast counts	chup1 KO	0.834	0.7647	Student's t-test	0.0759	ns	252.556	261	9	micrographs
		FNR	0.1727	/	/	/	/	300.889	279	9	micrographs
S1M	chup1 KO and FNR plants have no significant difference in chlorophyll concentration	chup1 KO	0.6384	/	Mann-Whitney U test	0.4	ns	1.6	1.67	3	plants
		FNR	0.03119	/	/	/	/	1.4	1.21	3	plants
S3C	chup1 KO plants have no impact on MEK2DD-elicited HR compared to control FNR plants	chup1 KO + MEK2DD	9.738e-10	/	Mann-Whitney U test	0.699	ns	6.88889	7	27	infiltration spots
		FNR + MEK2DD	3.324e-09	/	/	/	/	6.85185	7	27	infiltration spots
		chup1 KO + EV	na	/	/	/	ns	0	0	27	infiltration spots
		FNR + EV	na	/	/	/	/	0	0	27	infiltration spots
S3E	chup1 KO plants have no impact on R3a/AVR3a-elicited HR compared to control FNR plants	chup1 KO - R3a + AVR3a	5.338e-07	/	Mann-Whitney U test	1	ns	3.55556	4	27	infiltration spots
		FNR - R3a + AVR3a	5.338e-07	/	/	/	/	3.55556	4	27	infiltration spots
		chup1 KO - R3a + EV	na	/	/	/	ns	0	0	27	infiltration spots
		FNR - R3a + EV	na	/	/	/	/	0	0	27	infiltration spots
S3G	chup1 KO plants have no impact on Rpi-blb2/AVRblb2-elicited HR compared to control FNR plants	chup1 KO - Rpi-blb2 + AVRblb2	3.324e-09	/	Mann-Whitney U test	0.4	ns	6.85185	7	27	infiltration spots
		FNR - Rpi-blb2 + AVRblb2	2.326e-10	/	/	/	/	6.92593	7	27	infiltration spots
		chup1 KO - Rpi-blb2 + EV	na	/	/	/	ns	/	0	27	infiltration spots
		FNR - Rpi-blb2 + EV	na	/	/	/	/	/	0	27	infiltration spots
S3I	chup1 KO plants have no impact on Rx/PVX-CP-elicited HR compared to control FNR plants	chup1 KO - Rx + CP	3.897e-11	/	Mann-Whitney U test	0.312	ns	6.96296	7	27	infiltration spots
		FNR - Rx + CP	9.738e-10	/	/	/	/	6.88889	7	27	infiltration spots
		chup1 KO - Rx + EV	na	/	/	/	ns	/	0	27	infiltration spots
		FNR - Rx + EV	na	/	/	/	/	/	0	27	infiltration spots
S11B	Non-fitting FLIM-FRET indicates that CHUP1 interacts with KAC1 in planta	CHUP1	0.03142	/	Mann-Whitney U test	6.4e-10	***	2.42	2.41	41	segmented regions
		CHUP1 + KAC1	0.9402	/	/	/	/	2.28	2.27	45	segmented regions
		GFP:RFP control	0.02207	/	/	/	/	2.15	2.14	79	segmented regions
